# Supplementary material for: Unravelling the trophic interaction between a parasitic barnacle (Anelasma squalicola) and its host Southern lanternshark (Etmopterus granulosus) using stable isotopes
Source: Parasitology. 2022 Sep 9;149(14):1976–84. doi: 10.1017/S0031182022001299 (PMC10090636; doi:10.1017/S0031182022001299)
Supplement: Supplementary file 1 [file S0031182022001299sup.zip]

Archive with 2 entries (2 files):
- S0031182022001299sup001.xlsx
- S0031182022001299sup002.docx
