# Supplementary material for: Unravelling the trophic interaction between a parasitic barnacle (Anelasma squalicola) and its host Southern lanternshark (Etmopterus granulosus) using stable isotopes
Source: Parasitology. 2022 Sep 9;149(14):1976–84. doi: 10.1017/S0031182022001299 (PMC10090636; doi:10.1017/S0031182022001299)
Supplement: Supplementary file 1 [file S0031182022001299sup.zip › S0031182022001299sup001.xlsx]

## Sheet: Table Sd1_Host (healthy muscle)
Shark no.	Sample ID	δ15N (‰)	%N	δ13C (‰)	%C	δ34S (‰)	%S	C/N	Station	Latitude	Longiture	Avg. depth	Shark sex	Shark maturity	Shark length (cm)	Shark weight (g)	no. of infected sites	Site 1 - location	Site 1 - no. of barnacles	Site 2 - location	Site 2 - no. of barnacles
3	S3S1B1B2_SKN	n/a	n/a	n/a	n/a	n/a	n/a	n/a	86	-44.1713	177.436	929	male	3	39.6	200	2	dorsal fin	2	pelvic fin	2
3	S3S2B1B2_SKN	12.2879	15.9004	-19.347	45.1597	19.6089	0.972152	2.84016	86	-44.1713	177.436	929	male	3	39.6	200	2	dorsal fin	2	pelvic fin	2
4	S4S1B1B2_SKN	11.868	14.5001	-18.9706	44.0933	20.115	0.826386	3.0409	99	-44.3915	174.057	707	male	3	61	1130	2	tail	2	clapser	2
4	S4S2B1B2_SKN	12.1002	15.5881	-18.5999	48.6358	20.221	0.844402	3.12005	99	-44.3915	174.057	707	male	3	61	1130	2	tail	2	clapser	2
8	S8S2B1B2_SKN	11.4611	14.0494	-17.5655	43.1144	19.9906	0.698412	3.06878	40	-42.805	183.548	1026	male	3	38.1	150	1	along the arm fin	2	n/a	n/a
10	S10S2B1_SKN	14.034	17.0472	-17.7943	45.1428	19.8183	0.955238	2.64811	95	-42.6163	180.926	1261	male	1	52.6	785	1	clasper	1	n/a	n/a
11	S11S2B1B2_SKN	9.58765	12.5562	-19.6218	22.8981	21.9836	1.34232	1.82365	100	-44.7332	174.002	841	male	1 or 2	43	355	1	eye	2	n/a	n/a
12	S12S2B1B2_SKN	11.4661	16.0594	-19.4649	43.2511	21.1966	0.990299	2.6932	100	-44.7332	174.002	841	female	2	63	1410	1	pectoral fin	2	n/a	n/a
16	S16S2B1B2B3B4_SKN	12.5404	17.0067	-18.6409	49.6823	19.7586	0.774902	2.92133	66	-44.5558	182.664	813	female	6	71.1	1950	1	on the back	4	n/a	n/a
16	S16S2B1B2B3B4_SKN_2	12.6279	17.5821	-18.4894	50.0234	19.5766	0.923782	2.84513	66	-44.5558	182.664	813	female	6	71.1	1950	1	on the back	4	n/a	n/a
17	S17S2B1B2B3B4_SKN	12.4673	16.1563	-18.0768	47.1313	21.0255	1.17111	2.91721	66	-44.5558	182.664	813	male	3	62.7	1145	1	clasper	3	n/a	n/a
17	S17S2B1B2B3_SKN_2	12.4109	16.5818	-18.556	44.9799	20.3753	1.01553	2.7126	66	-44.5558	182.664	813	male	3	62.7	1145	1	clasper	3	n/a	n/a

## Sheet: Table Sd2_Parasite (peduncle)
Shark no.	Sample ID	Mantle weight (mg)	Estimated barnacle size	δ15N (‰)	%N	δ13C (‰)	%C	δ34S (‰)	%S	C/N	Station	Latitude	Longiture	Avg. depth	Shark sex	Shark maturity	Shark length (cm)	Shark weight (g)	no. of infected sites	Site 1 - location	Site 1 - no. of barnacles	Site 2 - location	Site 2 - no. of barnacles
3	S3S1B1_BUL	61.966	Medium	n/a	n/a	n/a	n/a	n/a	n/a	n/a	86	-44.1713	177.436	929	male	3	39.6	200	2	dorsal fin	2	pelvic fin	2
3	S3S1B2_BUL	20.805	Small	9.96423	13.0633	-19.3824	38.8752	22.3079	0.823575	2.97591	86	-44.1713	177.436	929	male	3	39.6	200	2	dorsal fin	2	pelvic fin	2
3	S3S2B1_BUL	14.388	Small	11.0054	11.1594	-20.5851	52.2568	21.4453	0.813372	4.68276	86	-44.1713	177.436	929	male	3	39.6	200	2	dorsal fin	2	pelvic fin	2
3	S3S2B2_BUL	5.627	Small	11.3464	12.8344	-18.9829	41.4425	21.6552	0.777843	3.22902	86	-44.1713	177.436	929	male	3	39.6	200	2	dorsal fin	2	pelvic fin	2
4	S4S1B1_BUL	94.587	Medium	n/a	n/a	n/a	n/a	n/a	n/a	n/a	99	-44.3915	174.057	707	male	3	61	1130	2	tail	2	clapser	2
4	S4S1B2_BUL	100.576	Large	11.6951	12.8585	-19.1799	49.7826	20.599	0.828161	3.87155	99	-44.3915	174.057	707	male	3	61	1130	2	tail	2	clapser	2
4	S4S2B1_BUL	113.439	Large	n/a	n/a	n/a	n/a	n/a	n/a	n/a	99	-44.3915	174.057	707	male	3	61	1130	2	tail	2	clapser	2
4	S4S2B2_BUL	62.458	Medium	11.7033	8.39389	-21.8292	77.6781	20.2298	0.661816	9.25413	99	-44.3915	174.057	707	male	3	61	1130	2	tail	2	clapser	2
8	S8S2B1_BUL	87.59	Medium	13.6223	5.52963	-20.9362	69.2483	19.2423	0.356337	12.5231	40	-42.805	183.548	1026	male	3	38.1	150	1	along the arm fin	2	n/a	n/a
8	S8S2B2_BUL	223.444	Large	13.5267	5.83439	-20.7909	58.5594	20.3394	0.418851	10.0369	40	-42.805	183.548	1026	male	3	38.1	150	1	along the arm fin	2	n/a	n/a
10	S10S2B1_BUL	30.346	Small	15.8375	10.741	-19.3803	54.4852	22.1505	0.73633	5.07266	95	-42.6163	180.926	1261	male	1	52.6	785	1	clasper	1	n/a	n/a
11	S11S2B1_BUL	66.62	Medium	10.5774	5.69129	-21.0818	67.1683	20.4685	0.357832	11.8019	100	-44.7332	174.002	841	male	1 or 2	43	355	1	eye	2	n/a	n/a
11	S11S2B2_BUL	15.631	Small	10.3424	9.04259	-20.6309	59.534	20.9695	0.608125	6.58374	100	-44.7332	174.002	841	male	2 or 2	43	355	1	eye	2	n/a	n/a
12	S12S2B1_BUL	188.901	Large	11.4762	5.19463	-22.4408	69.327	19.3742	0.297532	13.3459	100	-44.7332	174.002	841	female	2	63	1410	1	pectoral fin	2	n/a	n/a
12	S12S2B2_BUL	118.562	Large	8.98423	16.2908	-16.4652	46.0056	21.9347	1.15113	2.82402	100	-44.7332	174.002	841	female	2	63	1410	1	pectoral fin	2	n/a	n/a
16	S16S2B1_BUL	138.844	Large	11.5418	7.64547	-21.4443	65.8386	20.1464	0.436431	8.61145	66	-44.5558	182.664	813	female	6	71.1	1950	1	on the back	4	n/a	n/a
16	S16S2B2_BUL	226.672	Large	10.7317	9.50272	-21.065	61.29	20.7153	0.615226	6.44974	66	-44.5558	182.664	813	female	6	71.1	1950	1	on the back	4	n/a	n/a
16	S16S2B3_BUL	182.368	Large	11.3986	9.4178	-20.4986	61.1989	20.5587	0.559305	6.49822	66	-44.5558	182.664	813	female	6	71.1	1950	1	on the back	4	n/a	n/a
16	S16S2B4_BUL	159.34	Large	11.0473	12.2364	-18.969	53.3981	20.9943	0.841202	4.36387	66	-44.5558	182.664	813	female	6	71.1	1950	1	on the back	4	n/a	n/a
17	S17S2B1_BUL	16.333	Small	13.1327	13.4643	-17.2099	40.0831	22.4139	1.57502	2.977	66	-44.5558	182.664	813	male	3	62.7	1145	1	clasper	3	n/a	n/a
17	S17S2B2_BUL	16.978	Small	13.3752	13.9777	-16.9843	47.3137	22.6787	1.03871	3.38495	66	-44.5558	182.664	813	male	3	62.7	1145	1	clasper	3	n/a	n/a
17	S17S2B3_BUL	4.849	Small	n/a	n/a	n/a	n/a	n/a	n/a	n/a	66	-44.5558	182.664	813	male	3	62.7	1145	1	clasper	3	n/a	n/a

## Sheet: Table Sd3_Parasite (mantle)
Shark no.	Sample ID	Mantle weight (mg)	Estimated barnacle size	δ15N (‰)	%N	δ13C (‰)	%C	δ34S (‰)	%S	C/N	Station	Latitude	Longiture	Avg. depth	Shark sex	Shark maturity	Shark length (cm)	Shark weight (g)	no. of infected sites	Site 1 - location	Site 1 - no. of barnacles	Site 2 - location	Site 2 - no. of barnacles
3	S3S1B1_OSH	61.966	Medium	n/a	n/a	n/a	n/a	n/a	n/a	n/a	86	-44.1713	177.436	929	male	3	39.6	200	2	dorsal fin	2	pelvic fin	2
3	S3S1B2_OSH	20.805	Small	n/a	n/a	n/a	n/a	n/a	n/a	n/a	86	-44.1713	177.436	929	male	3	39.6	200	2	dorsal fin	2	pelvic fin	2
3	S3S2B1_OSH	14.388	Small	n/a	n/a	n/a	n/a	n/a	n/a	n/a	86	-44.1713	177.436	929	male	3	39.6	200	2	dorsal fin	2	pelvic fin	2
3	S3S2B2_OSH	5.627	Small	10.4495	12.3007	-18.9468	41.7481	21.8473	0.621781	3.39396	86	-44.1713	177.436	929	male	3	39.6	200	2	dorsal fin	2	pelvic fin	2
4	S4S1B1_OSH	94.587	Medium	9.95979	11.7973	-19.1252	48.285	20.5228	1.03575	4.09289	99	-44.3915	174.057	707	male	3	61	1130	2	tail	2	clapser	2
4	S4S1B2_OSH	100.576	Large	8.77884	11.0007	-19.6175	50.2477	20.694	0.691505	4.56769	99	-44.3915	174.057	707	male	3	61	1130	2	tail	2	clapser	2
4	S4S2B1_OSH	113.439	Large	n/a	n/a	n/a	n/a	n/a	n/a	n/a	99	-44.3915	174.057	707	male	3	61	1130	2	tail	2	clapser	2
4	S4S2B2_OSH	62.458	Medium	8.16924	11.2858	-19.6026	42.6464	21.6737	0.878196	3.77875	99	-44.3915	174.057	707	male	3	61	1130	2	tail	2	clapser	2
8	S8S2B1_OSH	87.59	Medium	10.8439	11.5056	-18.2639	47.284	20.8088	0.82713	4.10965	40	-42.805	183.548	1026	male	3	38.1	150	1	along the arm fin	2	n/a	n/a
8	S8S2B2_OSH	223.444	Large	12.2545	9.04764	-19.9994	55.4698	20.7188	0.720705	6.13086	40	-42.805	183.548	1026	male	3	38.1	150	1	along the arm fin	2	n/a	n/a
10	S10S2B1_OSH	30.346	Small	15.4465	14.2289	-17.0197	45.091	22.7424	1.21267	3.16896	95	-42.6163	180.926	1261	male	1	52.6	785	1	clasper	1	n/a	n/a
11	S11S2B1_OSH	66.62	Medium	9.06684	9.14571	-19.8175	55.4623	20.8344	0.545904	6.0643	100	-44.7332	174.002	841	male	1 or 2	43	355	1	eye	2	n/a	n/a
11	S11S2B2_OSH	15.631	Small	8.33976	11.5714	-19.4685	47.3102	22.1659	0.84152	4.08854	100	-44.7332	174.002	841	male	2 or 2	43	355	1	eye	2	n/a	n/a
12	S12S2B1_OSH	188.901	Large	9.2503	12.156	-18.9817	45.7085	20.5918	0.677945	3.76015	100	-44.7332	174.002	841	female	2	63	1410	1	pectoral fin	2	n/a	n/a
12	S12S2B2_OSH	118.562	Large	8.55828	11.7404	-19.8066	49.5211	21.4686	0.884837	4.218	100	-44.7332	174.002	841	female	2	63	1410	1	pectoral fin	2	n/a	n/a
16	S16S2B1_OSH	138.844	Large	9.19604	10.5303	-20.0608	50.9243	20.9506	0.581339	4.83597	66	-44.5558	182.664	813	female	6	71.1	1950	1	on the back	4	n/a	n/a
16	S16S2B2_OSH	226.672	Large	11.2253	12.4274	-19.2034	52.7231	21.1956	0.907584	4.24248	66	-44.5558	182.664	813	female	6	71.1	1950	1	on the back	4	n/a	n/a
16	S16S2B3_OSH	182.368	Large	18.9504	17.2484	n/a	67.8896	23.6046	3.00934	3.93598	66	-44.5558	182.664	813	female	6	71.1	1950	1	on the back	4	n/a	n/a
16	S16S2B4_OSH	159.34	Large	9.53027	12.9627	-19.6252	41.5591	21.801	0.835914	3.20607	66	-44.5558	182.664	813	female	6	71.1	1950	1	on the back	4	n/a	n/a
17	S17S2B1_OSH	16.333	Small	11.3842	12.7245	-18.0982	46.0506	21.6389	0.885982	3.61903	66	-44.5558	182.664	813	male	3	62.7	1145	1	clasper	3	n/a	n/a
17	S17S2B2_OSH	16.978	Small	11.2713	12.6491	-18.4194	45.3304	21.8825	0.908196	3.58368	66	-44.5558	182.664	813	male	3	62.7	1145	1	clasper	3	n/a	n/a
17	S17S2B3_OSH	4.849	Small	12.5153	13.2212	-18.2855	43.88	22.114	1.02344	3.31892	66	-44.5558	182.664	813	male	3	62.7	1145	1	clasper	3	n/a	n/a

## Sheet: Table Sd4_Parasite (in. mantle)
Shark no.	Sample ID	Mantle weight (mg)	Estimated barnacle size	δ15N (‰)	%N	δ13C (‰)	%C	δ34S (‰)	%S	C/N	Station	Latitude	Longiture	Avg. depth	Shark sex	Shark maturity	Shark length (cm)	Shark weight (g)	no. of infected sites	Site 1 - location	Site 1 - no. of barnacles	Site 2 - location	Site 2 - no. of barnacles
3	S3S1B1_ISH	61.966	Medium	8.41532	12.8735	-18.958	44.5725	20.6618	0.56528	3.46235	86	-44.1713	177.436	929	male	3	39.6	200	2	dorsal fin	2	pelvic fin	2
3	S3S1B2_ISH	20.805	Small	9.67874	11.5386	-19.5162	43.0396	21.093	0.525397	3.73005	86	-44.1713	177.436	929	male	3	39.6	200	2	dorsal fin	2	pelvic fin	2
3	S3S2B1_ISH	14.388	Small	10.3021	12.3913	-19.9534	45.6451	21.0397	0.796893	3.68364	86	-44.1713	177.436	929	male	3	39.6	200	2	dorsal fin	2	pelvic fin	2
3	S3S2B2_ISH	5.627	Small	n/a	n/a	n/a	n/a	n/a	n/a	n/a	86	-44.1713	177.436	929	male	3	39.6	200	2	dorsal fin	2	pelvic fin	2
4	S4S1B1_ISH	94.587	Medium	8.05841	11.2337	-18.6195	39.3803	21.1269	0.778559	3.50555	99	-44.3915	174.057	707	male	3	61	1130	2	tail	2	clapser	2
4	S4S1B2_ISH	100.576	Large	8.96522	10.3456	-19.8933	46.8601	20.8546	0.69636	4.52949	99	-44.3915	174.057	707	male	3	61	1130	2	tail	2	clapser	2
4	S4S2B1_ISH	113.439	Large	n/a	n/a	n/a	n/a	n/a	n/a	n/a	99	-44.3915	174.057	707	male	3	61	1130	2	tail	2	clapser	2
4	S4S2B2_ISH	62.458	Medium	9.76336	12.2309	-19.4296	46.5038	21.1635	0.890483	3.80217	99	-44.3915	174.057	707	male	3	61	1130	2	tail	2	clapser	2
8	S8S2B1_ISH	87.59	Medium	n/a	n/a	n/a	n/a	n/a	n/a	n/a	40	-42.805	183.548	1026	male	3	38.1	150	1	along the arm fin	2	n/a	n/a
8	S8S2B2_ISH	223.444	Large	11.3566	11.9335	-18.5153	45.2248	21.1309	0.747619	3.78975	40	-42.805	183.548	1026	male	3	38.1	150	1	along the arm fin	2	n/a	n/a
10	S10S2B1_ISH	30.346	Small	14.249	12.4637	-18.5707	45.6754	22.1071	0.969964	3.66468	95	-42.6163	180.926	1261	male	1	52.6	785	1	clasper	1	n/a	n/a
11	S11S2B1_ISH	66.62	Medium	9.66061	10.1518	-19.7385	50.3976	21.3669	0.802256	4.9644	100	-44.7332	174.002	841	male	1 or 2	43	355	1	eye	2	n/a	n/a
11	S11S2B2_ISH	15.631	Small	8.94808	11.1372	-19.4813	47.7443	21.4707	0.685028	4.28694	100	-44.7332	174.002	841	male	2 or 2	43	355	1	eye	2	n/a	n/a
12	S12S2B1_ISH	188.901	Large	10.9254	13.1707	-18.4864	44.777	19.8374	0.716186	3.39975	100	-44.7332	174.002	841	female	2	63	1410	1	pectoral fin	2	n/a	n/a
12	S12S2B2_ISH	118.562	Large	8.39373	12.8065	-20.4589	43.9892	21.9303	0.748854	3.43492	100	-44.7332	174.002	841	female	2	63	1410	1	pectoral fin	2	n/a	n/a
16	S16S2B1_ISH	138.844	Large	10.0601	11.6977	-19.2677	50.533	20.4738	0.722841	4.31993	66	-44.5558	182.664	813	female	6	71.1	1950	1	on the back	4	n/a	n/a
16	S16S2B2_ISH	226.672	Large	8.78867	12.3497	-19.5051	46.1467	21.1093	0.546312	3.73667	66	-44.5558	182.664	813	female	6	71.1	1950	1	on the back	4	n/a	n/a
16	S16S2B3_ISH	182.368	Large	8.96432	13.1617	-18.4057	44.8244	20.368	0.714502	3.40567	66	-44.5558	182.664	813	female	6	71.1	1950	1	on the back	4	n/a	n/a
16	S16S2B4_ISH	159.34	Large	10.8205	15.2889	-17.922	44.9151	20.9662	0.819085	2.93775	66	-44.5558	182.664	813	female	6	71.1	1950	1	on the back	4	n/a	n/a
17	S17S2B1_ISH	16.333	Small	12.9121	10.7341	-19.9506	55.3478	21.4344	0.800355	5.15626	66	-44.5558	182.664	813	male	3	62.7	1145	1	clasper	3	n/a	n/a
17	S17S2B2_ISH	16.978	Small	11.2131	12.1032	-18.8266	44.3178	22.0628	0.923424	3.66166	66	-44.5558	182.664	813	male	3	62.7	1145	1	clasper	3	n/a	n/a
17	S17S2B3_ISH	4.849	Small	n/a	n/a	n/a	n/a	n/a	n/a	n/a	66	-44.5558	182.664	813	male	3	62.7	1145	1	clasper	3	n/a	n/a

## Sheet: Table Sd5_Parasite (rootlets)
Shark no.	Sample ID	Mantle weight (mg)	Estimated barnacle size	δ15N (‰)	%N	δ13C (‰)	%C	δ34S (‰)	%S	C/N	%S	C/N	Longiture	Avg. depth	Shark sex	Shark maturity	Shark length (cm)	Shark weight (g)	no. of infected sites	Site 1 - location	Site 1 - no. of barnacles	Site 2 - location	Site 2 - no. of barnacles
3	S3S1B1_TEN	61.966	Medium	9.51393	13.2258	-19.0498	42.657	20.7203	0.654379	3.22528	86	-44.1713	177.436	929	male	3	39.6	200	2	dorsal fin	2	pelvic fin	2
3	S3S1B2_TEN	20.805	Small	9.99159	11.3923	-19.3732	41.7158	21.1661	0.508569	3.66174	86	-44.1713	177.436	929	male	3	39.6	200	2	dorsal fin	2	pelvic fin	2
3	S3S2B1_TEN	14.388	Small	11.126	12.3304	-20.3041	50.4705	20.4372	0.682891	4.09317	86	-44.1713	177.436	929	male	3	39.6	200	2	dorsal fin	2	pelvic fin	2
3	S3S2B2_TEN	5.627	Small	10.2503	12.5035	-19.7093	42.0378	21.6191	0.630823	3.3621	86	-44.1713	177.436	929	male	3	39.6	200	2	dorsal fin	2	pelvic fin	2
4	S4S1B1_TEN	94.587	Medium	9.16013	10.5816	-19.4239	48.6255	20.923	0.701463	4.59531	99	-44.3915	174.057	707	male	3	61	1130	2	tail	2	clapser	2
4	S4S1B2_TEN	100.576	Large	10.889	11.3084	-20.8256	54.7536	20.3808	0.700203	4.84185	99	-44.3915	174.057	707	male	3	61	1130	2	tail	2	clapser	2
4	S4S2B1_TEN	113.439	Large	10.742	12.2	-19.8127	46.7397	21.0556	0.889629	3.83111	99	-44.3915	174.057	707	male	3	61	1130	2	tail	2	clapser	2
4	S4S2B2_TEN	62.458	Medium	n/a	n/a	n/a	n/a	n/a	n/a	n/a	99	-44.3915	174.057	707	male	3	61	1130	2	tail	2	clapser	2
8	S8S2B1_TEN	87.59	Medium	n/a	n/a	n/a	n/a	n/a	n/a	n/a	40	-42.805	183.548	1026	male	3	38.1	150	1	along the arm fin	2	n/a	n/a
8	S8S2B2_TEN	223.444	Large	n/a	n/a	n/a	n/a	n/a	n/a	n/a	40	-42.805	183.548	1026	male	3	38.1	150	1	along the arm fin	2	n/a	n/a
10	S10S2B1_TEN	30.346	Small	13.9284	15.5918	-16.6658	45.6273	20.875	0.934523	2.92638	95	-42.6163	180.926	1261	male	1	52.6	785	1	clasper	1	n/a	n/a
11	S11S2B1_TEN	66.62	Medium	n/a	n/a	n/a	n/a	n/a	n/a	n/a	100	-44.7332	174.002	841	male	1 or 2	43	355	1	eye	2	n/a	n/a
11	S11S2B2_TEN	15.631	Small	9.9945	12.0785	-19.8467	46.2032	21.0494	0.81287	3.82525	100	-44.7332	174.002	841	male	2 or 2	43	355	1	eye	2	n/a	n/a
12	S12S2B1_TEN	188.901	Large	10.9376	13.3127	-19.1287	47.7606	20.4622	0.71502	3.5876	100	-44.7332	174.002	841	female	2	63	1410	1	pectoral fin	2	n/a	n/a
12	S12S2B2_TEN	118.562	Large	10.1583	12.7992	-19.7546	51.3799	21.0557	0.743751	4.01431	100	-44.7332	174.002	841	female	2	63	1410	1	pectoral fin	2	n/a	n/a
16	S16S2B1_TEN	138.844	Large	11.0476	13.36	-18.6969	49.6558	20.8745	0.659035	3.71676	66	-44.5558	182.664	813	female	6	71.1	1950	1	on the back	4	n/a	n/a
16	S16S2B2_TEN	226.672	Large	10.6927	13.9755	-19.7948	52.4499	20.3692	0.723552	3.753	66	-44.5558	182.664	813	female	6	71.1	1950	1	on the back	4	n/a	n/a
16	S16S2B3_TEN	182.368	Large	8.97956	13.1743	-18.3239	42.0608	20.9842	0.604108	3.19264	66	-44.5558	182.664	813	female	6	71.1	1950	1	on the back	4	n/a	n/a
16	S16S2B4_TEN	159.34	Large	9.96165	15.0113	-19.0135	41.6427	20.9123	0.856659	2.77409	66	-44.5558	182.664	813	female	6	71.1	1950	1	on the back	4	n/a	n/a
17	S17S2B1_TEN	16.333	Small	13.4181	15.1057	-17.4327	42.4066	22.2086	1.56471	2.80733	66	-44.5558	182.664	813	male	3	62.7	1145	1	clasper	3	n/a	n/a
17	S17S2B2_TEN	16.978	Small	11.7109	12.2838	-18.7448	41.761	22.3787	1.17335	3.39968	66	-44.5558	182.664	813	male	3	62.7	1145	1	clasper	3	n/a	n/a
17	S17S2B3_TEN	4.849	Small	11.6993	12.5823	-18.2493	42.9306	21.4791	1.0149	3.41198	66	-44.5558	182.664	813	male	3	62.7	1145	1	clasper	3	n/a	n/a

## Sheet: Table Sd6_Parasite (eggs)
Shark no.	Sample ID	Mantle weight (mg)	Estimated barnacle size	δ15N (‰)	%N	δ13C (‰)	%C	δ34S (‰)	%S	C/N	Station	Latitude	Longiture	Avg. depth	Shark sex	Shark maturity	Shark length (cm)	Shark weight (g)	no. of infected sites	Site 1 - location	Site 1 - no. of barnacles	Site 2 - location	Site 2 - no. of barnacles
3	S3S1B1_EGG	61.966	Medium	10.3047	5.85369	-21.843	66.9501	19.3959	0.356521	11.4373	86	-44.1713	177.436	929	male	3	39.6	200	2	dorsal fin	2	pelvic fin	2
3	S3S1B2_EGG	20.805	Small	n/a	n/a	n/a	n/a	n/a	n/a	n/a	86	-44.1713	177.436	929	male	3	39.6	200	2	dorsal fin	2	pelvic fin	2
3	S3S2B1_EGG	14.388	Small	n/a	n/a	n/a	n/a	n/a	n/a	n/a	86	-44.1713	177.436	929	male	3	39.6	200	2	dorsal fin	2	pelvic fin	2
3	S3S2B2_EGG	5.627	Small	n/a	n/a	n/a	n/a	n/a	n/a	n/a	86	-44.1713	177.436	929	male	3	39.6	200	2	dorsal fin	2	pelvic fin	2
4	S4S1B1_EGG	94.587	Medium	11.484	6.96015	-22.0172	68.9475	20.1393	0.471643	9.90604	99	-44.3915	174.057	707	male	3	61	1130	2	tail	2	clapser	2
4	S4S1B2_EGG	100.576	Large	9.85319	6.5604	-22.8183	64.1312	20.1866	0.519392	9.77551	99	-44.3915	174.057	707	male	3	61	1130	2	tail	2	clapser	2
4	S4S2B1_EGG	113.439	Large	11.4135	6.101	-22.444	66.2557	20.0265	0.47503	10.8598	99	-44.3915	174.057	707	male	3	61	1130	2	tail	2	clapser	2
4	S4S2B2_EGG	62.458	Medium	10.528	6.18613	-21.843	71.7934	19.8891	0.427437	11.6055	99	-44.3915	174.057	707	male	3	61	1130	2	tail	2	clapser	2
8	S8S2B1_EGG	87.59	Medium	13.5053	6.77025	-21.1458	65.6753	19.7692	0.480952	9.70057	40	-42.805	183.548	1026	male	3	38.1	150	1	along the arm fin	2	n/a	n/a
8	S8S2B2_EGG	223.444	Large	n/a	n/a	n/a	n/a	n/a	n/a	n/a	40	-42.805	183.548	1026	male	3	38.1	150	1	along the arm fin	2	n/a	n/a
10	S10S2B1_EGG	30.346	Small	n/a	n/a	n/a	n/a	n/a	n/a	n/a	95	-42.6163	180.926	1261	male	1	52.6	785	1	clasper	1	n/a	n/a
11	S11S2B1_EGG	66.62	Medium	10.6759	6.07347	-21.5684	66.044	17.6766	0.516162	10.8742	100	-44.7332	174.002	841	male	1 or 2	43	355	1	eye	2	n/a	n/a
11	S11S2B2_EGG	15.631	Small	10.1472	5.37083	-22.2499	68.8007	20.9644	0.371237	12.8101	100	-44.7332	174.002	841	male	2 or 2	43	355	1	eye	2	n/a	n/a
12	S12S2B1_EGG	188.901	Large	n/a	n/a	n/a	n/a	n/a	n/a	n/a	100	-44.7332	174.002	841	female	2	63	1410	1	pectoral fin	2	n/a	n/a
12	S12S2B2_EGG	118.562	Large	n/a	n/a	n/a	n/a	n/a	n/a	n/a	100	-44.7332	174.002	841	female	2	63	1410	1	pectoral fin	2	n/a	n/a
16	S16S2B1_EGG	138.844	Large	11.4472	5.71058	-22.5512	70.3468	19.3224	0.325441	12.3187	66	-44.5558	182.664	813	female	6	71.1	1950	1	on the back	4	n/a	n/a
16	S16S2B2_EGG	226.672	Large	10.8515	5.76152	-22.5436	65.019	20.3739	0.3897	11.285	66	-44.5558	182.664	813	female	6	71.1	1950	1	on the back	4	n/a	n/a
16	S16S2B3_EGG	182.368	Large	10.3483	6.67298	-22.1493	62.2608	20.2416	0.474129	9.33028	66	-44.5558	182.664	813	female	6	71.1	1950	1	on the back	4	n/a	n/a
16	S16S2B4_EGG	159.34	Large	n/a	n/a	n/a	n/a	n/a	n/a	n/a	66	-44.5558	182.664	813	female	6	71.1	1950	1	on the back	4	n/a	n/a
17	S17S2B1_EGG	16.333	Small	n/a	n/a	n/a	n/a	n/a	n/a	n/a	66	-44.5558	182.664	813	male	3	62.7	1145	1	clasper	3	n/a	n/a
17	S17S2B2_EGG	16.978	Small	n/a	n/a	n/a	n/a	n/a	n/a	n/a	66	-44.5558	182.664	813	male	3	62.7	1145	1	clasper	3	n/a	n/a
17	S17S2B3_EGG	4.849	Small	n/a	n/a	n/a	n/a	n/a	n/a	n/a	66	-44.5558	182.664	813	male	3	62.7	1145	1	clasper	3	n/a	n/a

## Sheet: Table Sd7_Parasite (MCP)
Shark no.	Sample ID	Mantle weight (mg)	Estimated barnacle size	δ15N (‰)	%N	δ13C (‰)	%C	δ34S (‰)	%S	C/N	Station	Latitude	Longiture	Avg. depth	Shark sex	Shark maturity	Shark length (cm)	Shark weight (g)	no. of infected sites	Site 1 - location	Site 1 - no. of barnacles	Site 2 - location	Site 2 - no. of barnacles
3	S3S1B1_GIL	61.966	Medium	9.63583	13.1688	-19.5804	46.1318	21.0852	0.861918	3.5031	86	-44.1713	177.436	929	male	3	39.6	200	2	dorsal fin	2	pelvic fin	2
3	S3S1B2_GIL	20.805	Small	10.7336	13.0502	-18.6816	41.3666	22.3487	0.746169	3.1698	86	-44.1713	177.436	929	male	3	39.6	200	2	dorsal fin	2	pelvic fin	2
3	S3S2B1_GIL	14.388	Small	10.3193	12.6096	-18.9849	43.2525	21.5481	0.917399	3.43012	86	-44.1713	177.436	929	male	3	39.6	200	2	dorsal fin	2	pelvic fin	2
3	S3S2B2_GIL	5.627	Small	11.3997	12.4761	-19.0206	40.3212	22.2706	0.814376	3.23188	86	-44.1713	177.436	929	male	3	39.6	200	2	dorsal fin	2	pelvic fin	2
4	S4S1B1_GIL	94.587	Medium	n/a	n/a	n/a	n/a	n/a	n/a	n/a	99	-44.3915	174.057	707	male	3	61	1130	2	tail	2	clapser	2
4	S4S1B2_GIL	100.576	Large	9.41241	11.6772	-19.5623	45.2881	21.3825	0.947739	3.87832	99	-44.3915	174.057	707	male	3	61	1130	2	tail	2	clapser	2
4	S4S2B1_GIL	113.439	Large	11.2816	11.7587	-19.5278	46.3018	20.9138	0.841828	3.93767	99	-44.3915	174.057	707	male	3	61	1130	2	tail	2	clapser	2
4	S4S2B2_GIL	62.458	Medium	9.6684	12.1421	-19.4804	45.5885	21.2381	0.94554	3.75457	99	-44.3915	174.057	707	male	3	61	1130	2	tail	2	clapser	2
8	S8S2B1_GIL	87.59	Medium	11.719	12.1154	-17.9648	44.8481	21.3625	1.10314	3.70175	40	-42.805	183.548	1026	male	3	38.1	150	1	along the arm fin	2	n/a	n/a
8	S8S2B2_GIL	223.444	Large	n/a	n/a	n/a	n/a	n/a	n/a	n/a	40	-42.805	183.548	1026	male	3	38.1	150	1	along the arm fin	2	n/a	n/a
10	S10S2B1_GIL	30.346	Small	14.9037	13.1733	-17.7121	42.3726	22.6336	1.17055	3.21655	95	-42.6163	180.926	1261	male	1	52.6	785	1	clasper	1	n/a	n/a
11	S11S2B1_GIL	66.62	Medium	9.32005	11.4395	-18.5744	46.2852	20.7572	0.781273	4.0461	100	-44.7332	174.002	841	male	1 or 2	43	355	1	eye	2	n/a	n/a
11	S11S2B2_GIL	15.631	Small	9.04133	11.7568	-18.8824	41.761	21.9242	0.880391	3.55206	100	-44.7332	174.002	841	male	2 or 2	43	355	1	eye	2	n/a	n/a
12	S12S2B1_GIL	188.901	Large	10.3752	13.0468	-18.775	43.3227	20.9562	0.915587	3.32057	100	-44.7332	174.002	841	female	2	63	1410	1	pectoral fin	2	n/a	n/a
12	S12S2B2_GIL	118.562	Large	8.80961	10.6841	-18.6549	43.9098	21.5759	0.686112	4.10982	100	-44.7332	174.002	841	female	2	63	1410	1	pectoral fin	2	n/a	n/a
16	S16S2B1_GIL	138.844	Large	10.2443	12.796	-18.6907	46.7639	21.7044	0.855993	3.65458	66	-44.5558	182.664	813	female	6	71.1	1950	1	on the back	4	n/a	n/a
16	S16S2B2_GIL	226.672	Large	9.72195	12.3258	-18.7717	48.1613	21.6724	0.850223	3.90735	66	-44.5558	182.664	813	female	6	71.1	1950	1	on the back	4	n/a	n/a
16	S16S2B3_GIL	182.368	Large	10.2107	14.5775	-18.8446	39.5107	21.8477	1.07431	2.71039	66	-44.5558	182.664	813	female	6	71.1	1950	1	on the back	4	n/a	n/a
16	S16S2B4_GIL	159.34	Large	9.63178	12.4216	-18.7972	46.358	21.2793	0.936876	3.73205	66	-44.5558	182.664	813	female	6	71.1	1950	1	on the back	4	n/a	n/a
17	S17S2B1_GIL	16.333	Small	11.6861	12.0874	-18.2752	41.7848	22.0289	0.866862	3.45689	66	-44.5558	182.664	813	male	3	62.7	1145	1	clasper	3	n/a	n/a
17	S17S2B2_GIL	16.978	Small	12.1467	13.1674	-18.19	43.4338	22.4593	1.06695	3.29858	66	-44.5558	182.664	813	male	3	62.7	1145	1	clasper	3	n/a	n/a
17	S17S2B3_GIL	4.849	Small	n/a	n/a	n/a	n/a	n/a	n/a	n/a	66	-44.5558	182.664	813	male	3	62.7	1145	1	clasper	3	n/a	n/a
